# Supplementary material for: Characterizing zonulin and par2 Expression in Zonulin Transgenic and Zonulin Inhibition Mouse Models of Motility and Inflammation
Source: Int J Mol Sci. 2025 Jul 2;26(13):6381. doi: 10.3390/ijms26136381 (PMC12249515; doi:10.3390/ijms26136381)
Supplement: Supplementary file 1 [file ijms-26-06381-s001.zip]

Archive with 1 entries (1 files):
- ijms-3566759-supplementary.pdf
